# Supplementary material for: Tumor intrinsic properties dictate Fc receptor expression and cancer cachexia associated increase in checkpoint inhibitor clearance
Source: Front Immunol. 2025 Dec 17;16:1669979. doi: 10.3389/fimmu.2025.1669979 (PMC12753407; doi:10.3389/fimmu.2025.1669979)
Supplement: Supplementary file 1 [file Table1.xlsx]

## Sheet: Sheet1
Variable	Marker	Covariate	R Value	p	p_BH	significant_BH
Lean Mass Index (LMI)	%CD45	CD8+ (% pos)	-0.718182	0.0167992	0.140352	FALSE
Lean Mass Index (LMI)	%CD45	NKCs (% pos)	-0.681818	0.0254756	0.140352	FALSE
Lean Mass Index (LMI)	%CD45	Non-Classical Monocyte (% pos)	-0.672727	0.0280703	0.140352	FALSE
Lean Mass Index (LMI)	FcRn	Monocyte Derived DC (% pos)	0.757576	0.0159208	0.189781	FALSE
Lean Mass Index (LMI)	FcRn	Monocytic MDSC (% pos)	0.721212	0.0241946	0.189781	FALSE
Lean Mass Index (LMI)	FcRn	Monocytic MDSC (MMI)	0.721212	0.0241946	0.189781	FALSE
Lean Mass Index (LMI)	FcRn	Monocyte Derived DC (MMI)	0.69697	0.0311411	0.189781	FALSE
Lean Mass Index (LMI)	FcRn	NKCs (MMI)	0.638301	0.0470245	0.189781	FALSE
Lean Mass Index (LMI)	FcRn	Non-Classical Monocyte (MMI)	0.648485	0.0490426	0.189781	FALSE
Lean Mass Index (LMI)	FcуRI	Non-Classical Monocyte (% pos)	-0.636364	0.0403864	0.353006	FALSE
Lean Mass Index (LMI)	FcуRI	Classical Monocyte (% pos)	-0.618182	0.0478169	0.353006	FALSE
Baseline ICI Clearance	FcуRI	CD45+ (MMI)	0.772302	0.00534072	0.160221	FALSE
Baseline ICI Clearance	FcуRI	Monocyte Derived DC (MMI)	0.718182	0.0167992	0.161399	FALSE
Baseline ICI Clearance	FcуRI	Non-Classical Monocyte (MMI)	0.7	0.0208124	0.161399	FALSE
Baseline ICI Clearance	FcуRI	Th17 (% pos)	0.679253	0.0215199	0.161399	FALSE
Baseline ICI Clearance	FcуRI	Classical Monocyte (% pos)	0.672727	0.0280703	0.168422	FALSE
Lean Mass Index (LMI)	FcуRII	CD3+ (% pos)	-0.818182	0.00373447	0.0708483	FALSE
Lean Mass Index (LMI)	FcуRII	CD8+ (% pos)	-0.809091	0.00442802	0.0708483	FALSE
Lean Mass Index (LMI)	FcуRII	Th2 (% pos)	-0.763636	0.00921599	0.0983039	FALSE
Lean Mass Index (LMI)	FcуRII	Plasmacytoid DC (% pos)	-0.692485	0.0181892	0.133199	FALSE
Lean Mass Index (LMI)	FcуRII	CD8+ (MMI)	-0.7	0.0208124	0.133199	FALSE
Baseline ICI Clearance	FcуRII	CD8+ (MMI)	0.772727	0.00806166	0.257973	FALSE
Baseline ICI Clearance	FcуRII	CD3+ (% pos)	0.681818	0.0254756	0.329076	FALSE
Baseline ICI Clearance	FcуRII	CD8+ (% pos)	0.663636	0.0308509	0.329076	FALSE
Lean Mass Index (LMI)	FcуRIII	CD45+ (MMI)	-0.646927	0.031446	0.998788	FALSE
Baseline ICI Clearance	FcуRIII	CD8+ (% pos)	0.8	0.0052015	0.133199	FALSE
Baseline ICI Clearance	FcуRIII	Th1 (% pos)	0.73043	0.0106865	0.133199	FALSE
Baseline ICI Clearance	FcуRIII	CD4+ (% pos)	0.736364	0.0133754	0.133199	FALSE
Baseline ICI Clearance	FcуRIII	CD3+ (% pos)	0.709091	0.0187284	0.133199	FALSE
Baseline ICI Clearance	FcуRIII	Th2 (MMI)	0.7	0.0208124	0.133199	FALSE
Baseline ICI Clearance	FcуRIII	CD8+ (MMI)	0.663636	0.0308509	0.147847	FALSE
Baseline ICI Clearance	FcуRIII	T Regulatory (% pos)	0.644386	0.0323416	0.147847	FALSE
Lean Mass Index (LMI)	PD-1	Monocyte Derived DC (MMI)	-0.845455	0.00207769	0.066486	FALSE
Lean Mass Index (LMI)	PD-1	Granulocytic MDSC (% pos)	0.709091	0.0187284	0.299654	FALSE
Baseline ICI Clearance	PD-1	Monocyte Derived DC (MMI)	0.645455	0.037001	0.57023	FALSE
Lean Mass Index (LMI)	FcуRI	Monocyte Derived DC (MMI)	-0.6	0.0561789	0.353006	FALSE
Baseline ICI Clearance	FcуRI	Non-Classical Monocyte (% pos)	0.6	0.0561789	0.260264	FALSE
Lean Mass Index (LMI)	FcRn	Classical Monocyte (% pos)	0.624242	0.060249	0.189781	FALSE
Lean Mass Index (LMI)	FcуRI	Granulocytic MDSC (MMI)	0.590909	0.0607283	0.353006	FALSE
Baseline ICI Clearance	FcуRI	Classical Monocyte (MMI)	0.590909	0.0607283	0.260264	FALSE
Baseline ICI Clearance	FcуRIII	T Regulatory (MMI)	0.590909	0.0607283	0.187285	FALSE
Baseline ICI Clearance	FcуRIII	Classical Monocyte (MMI)	0.590909	0.0607283	0.187285	FALSE
Baseline ICI Clearance	PD-1	CD45+ (% pos)	0.590909	0.0607283	0.57023	FALSE
Lean Mass Index (LMI)	FcуRI	Classical Monocyte (MMI)	-0.581818	0.0655332	0.353006	FALSE
Baseline ICI Clearance	FcуRIII	Classical Monocyte (% pos)	0.581818	0.0655332	0.187285	FALSE
Baseline ICI Clearance	PD-1	Th17 (MMI)	0.581818	0.0655332	0.57023	FALSE
Baseline ICI Clearance	FcуRII	T Regulatory (MMI)	0.581818	0.0655332	0.466416	FALSE
Lean Mass Index (LMI)	FcRn	Non-Classical Monocyte (% pos)	0.612121	0.0664691	0.189781	FALSE
Lean Mass Index (LMI)	FcуRI	CD8+ (% pos)	0.572727	0.0706011	0.353006	FALSE
Lean Mass Index (LMI)	FcRn	Classical Monocyte (MMI)	0.6	0.0731199	0.189781	FALSE
Lean Mass Index (LMI)	PD-1	Classical Monocyte (MMI)	-0.563636	0.0759391	0.729705	FALSE
Baseline ICI Clearance	FcуRIII	Monocytic MDSC (MMI)	0.563636	0.0759391	0.187285	FALSE
Baseline ICI Clearance	FcуRII	Th2 (MMI)	0.563636	0.0759391	0.466416	FALSE
Lean Mass Index (LMI)	FcRn	Granulocytic MDSC (MMI)	0.587879	0.0802151	0.189781	FALSE
Baseline ICI Clearance	FcуRIII	Monocytic MDSC (% pos)	0.554545	0.0815541	0.187285	FALSE
Baseline ICI Clearance	FcуRIII	Monocyte Derived DC (MMI)	0.554545	0.0815541	0.187285	FALSE
Baseline ICI Clearance	FcуRI	Th2 (% pos)	0.544333	0.0834118	0.312794	FALSE
Baseline ICI Clearance	FcуRIII	Th1 (MMI)	0.545455	0.0874531	0.187285	FALSE
Baseline ICI Clearance	FcуRII	CD4+ (MMI)	0.545455	0.0874531	0.466416	FALSE
Lean Mass Index (LMI)	FcуRI	CD45+ (MMI)	-0.535028	0.089905	0.374234	FALSE
Baseline ICI Clearance	FcуRIII	Th2 (% pos)	0.532132	0.0919919	0.187285	FALSE
Lean Mass Index (LMI)	PD-1	NKCs (% pos)	0.536364	0.0936425	0.729705	FALSE
Baseline ICI Clearance	FcуRIII	Monocyte Derived DC (% pos)	0.536364	0.0936425	0.187285	FALSE
Baseline ICI Clearance	PD-1	CD45+ (MMI)	0.525876	0.0966089	0.57023	FALSE
Lean Mass Index (LMI)	FcRn	CD3+ (MMI)	0.553194	0.0971688	0.189781	FALSE
Lean Mass Index (LMI)	FcRn	CD8+ (MMI)	0.553194	0.0971688	0.189781	FALSE
Lean Mass Index (LMI)	%CD45	Monocytic MDSC (% pos)	-0.527273	0.100129	0.375483	FALSE
Lean Mass Index (LMI)	FcуRI	Non-Classical Monocyte (MMI)	-0.527273	0.100129	0.374234	FALSE
Lean Mass Index (LMI)	FcуRII	NKCs (% pos)	-0.527273	0.100129	0.53402	FALSE
Baseline ICI Clearance	FcуRIII	Granulocytic MDSC (% pos)	0.527273	0.100129	0.188368	FALSE
Baseline ICI Clearance	PD-1	Th17 (% pos)	0.527273	0.100129	0.57023	FALSE
Lean Mass Index (LMI)	FcRn	CD3+ (% pos)	0.551515	0.104298	0.189781	FALSE
Lean Mass Index (LMI)	FcRn	CD8+ (% pos)	0.551515	0.104298	0.189781	FALSE
Lean Mass Index (LMI)	FcRn	NKCs (% pos)	0.551515	0.104298	0.189781	FALSE
Baseline ICI Clearance	FcуRIII	Th17 (% pos)	0.513783	0.105957	0.188368	FALSE
Baseline ICI Clearance	PD-1	Monocyte Derived DC (% pos)	0.518182	0.106918	0.57023	FALSE
Baseline ICI Clearance	FcуRII	Th17 (MMI)	0.518182	0.106918	0.487891	FALSE
Lean Mass Index (LMI)	FcRn	Th17 (MMI)	0.539394	0.113298	0.189781	FALSE
Lean Mass Index (LMI)	PD-1	B Cells (% pos)	0.509091	0.114016	0.729705	FALSE
Lean Mass Index (LMI)	FcуRIII	CD45+ (% pos)	-0.509091	0.114016	0.998788	FALSE
Lean Mass Index (LMI)	FcуRIII	Granulocytic MDSC (% pos)	-0.509091	0.114016	0.998788	FALSE
Lean Mass Index (LMI)	FcуRI	Granulocytic MDSC (% pos)	0.5	0.121429	0.374234	FALSE
Lean Mass Index (LMI)	FcRn	Granulocytic MDSC (% pos)	0.527273	0.122803	0.189781	FALSE
Lean Mass Index (LMI)	FcRn	CD4+ (MMI)	0.527273	0.122803	0.189781	FALSE
Lean Mass Index (LMI)	FcRn	T Regulatory (MMI)	0.51672	0.126197	0.189781	FALSE
Lean Mass Index (LMI)	FcуRI	Th1 (% pos)	0.488504	0.127349	0.374234	FALSE
Lean Mass Index (LMI)	FcуRII	Monocytic MDSC (MMI)	0.490909	0.129162	0.590454	FALSE
Lean Mass Index (LMI)	%CD45	Granulocytic MDSC (% pos)	-0.490909	0.129162	0.387485	FALSE
Baseline ICI Clearance	FcуRII	Classical Monocyte (% pos)	0.490909	0.129162	0.487891	FALSE
Baseline ICI Clearance	FcуRI	Plasmacytoid DC (% pos)	0.485622	0.12995	0.412503	FALSE
Lean Mass Index (LMI)	FcуRI	Monocyte Derived DC (% pos)	-0.481818	0.137219	0.374234	FALSE
Baseline ICI Clearance	FcуRIII	CD4+ (MMI)	0.481818	0.137219	0.220563	FALSE
Baseline ICI Clearance	FcуRII	Th1 (MMI)	0.481818	0.137219	0.487891	FALSE
Baseline ICI Clearance	FcуRIII	B Cells (% pos)	0.477084	0.137852	0.220563	FALSE
Lean Mass Index (LMI)	FcRn	Th17 (% pos)	0.50303	0.143367	0.189781	FALSE
Lean Mass Index (LMI)	FcRn	B cells (MMI)	0.49697	0.143927	0.189781	FALSE
Baseline ICI Clearance	FcуRI	CD45+ (% pos)	0.472727	0.145606	0.412503	FALSE
Baseline ICI Clearance	FcуRIII	CD3+ (MMI)	0.472727	0.145606	0.221876	FALSE
Baseline ICI Clearance	FcуRI	CD8+ (MMI)	0.463286	0.151251	0.412503	FALSE
Lean Mass Index (LMI)	FcуRI	CD3+ (% pos)	0.463636	0.154327	0.385818	FALSE
Baseline ICI Clearance	FcуRIII	B cells (MMI)	0.463636	0.154327	0.224476	FALSE
Lean Mass Index (LMI)	FcRn	B Cells (% pos)	0.490909	0.154443	0.189781	FALSE
Lean Mass Index (LMI)	FcRn	Th1 (MMI)	0.490909	0.154443	0.189781	FALSE
Lean Mass Index (LMI)	FcRn	Th2 (MMI)	0.490909	0.154443	0.189781	FALSE
Lean Mass Index (LMI)	FcRn	Plasmacytoid DC (% pos)	0.480245	0.160067	0.189781	FALSE
Baseline ICI Clearance	%CD45	Classical Monocyte (% pos)	0.454545	0.163386	0.638432	FALSE
Lean Mass Index (LMI)	FcуRIII	Granulocytic MDSC (MMI)	-0.454545	0.163386	0.998788	FALSE
Baseline ICI Clearance	FcуRIII	Th17 (MMI)	0.454545	0.163386	0.22732	FALSE
Lean Mass Index (LMI)	FcRn	CD4+ (% pos)	0.478788	0.166058	0.189781	FALSE
Lean Mass Index (LMI)	FcRn	Th1 (% pos)	0.478788	0.166058	0.189781	FALSE
Lean Mass Index (LMI)	FcRn	Th2 (% pos)	0.478788	0.166058	0.189781	FALSE
Baseline ICI Clearance	PD-1	Th2 (MMI)	0.448127	0.166878	0.684889	FALSE
Baseline ICI Clearance	%CD45	Th17 (% pos)	0.445455	0.172787	0.638432	FALSE
Lean Mass Index (LMI)	FcуRII	Th17 (% pos)	-0.445455	0.172787	0.609758	FALSE
Baseline ICI Clearance	FcуRII	NKCs (MMI)	0.445455	0.172787	0.538546	FALSE
Baseline ICI Clearance	PD-1	Th1 (% pos)	0.436364	0.182532	0.684889	FALSE
Baseline ICI Clearance	FcуRI	CD3+ (MMI)	0.431699	0.184896	0.46224	FALSE
Baseline ICI Clearance	FcRn	Plasmacytoid DC (% pos)	-0.455929	0.185397	0.971306	FALSE
Lean Mass Index (LMI)	FcуRI	Th2 (% pos)	-0.428023	0.189083	0.436344	FALSE
Lean Mass Index (LMI)	%CD45	Monocyte Derived DC (% pos)	-0.427273	0.192625	0.481562	FALSE
Baseline ICI Clearance	PD-1	Th2 (% pos)	0.427273	0.192625	0.684889	FALSE
Baseline ICI Clearance	FcуRII	CD3+ (MMI)	0.427273	0.192625	0.538546	FALSE
Lean Mass Index (LMI)	FcуRII	B Cells (% pos)	-0.418182	0.203068	0.609758	FALSE
Lean Mass Index (LMI)	PD-1	CD45+ (% pos)	-0.409091	0.213864	0.810986	FALSE
Lean Mass Index (LMI)	PD-1	Th17 (MMI)	-0.409091	0.213864	0.810986	FALSE
Lean Mass Index (LMI)	FcуRI	CD45+ (% pos)	-0.409091	0.213864	0.443474	FALSE
Lean Mass Index (LMI)	FcуRII	Non-Classical Monocyte (% pos)	-0.409091	0.213864	0.609758	FALSE
Baseline ICI Clearance	FcуRII	Monocyte Derived DC (% pos)	0.409091	0.213864	0.538546	FALSE
Baseline ICI Clearance	FcуRI	Th1 (MMI)	0.4	0.222868	0.514312	FALSE
Lean Mass Index (LMI)	FcуRI	Th1 (MMI)	0.4	0.222868	0.443474	FALSE
Lean Mass Index (LMI)	FcуRIII	Plasmacytoid DC (% pos)	0.4	0.222868	0.998788	FALSE
Baseline ICI Clearance	FcуRIII	Plasmacytoid DC (% pos)	0.4	0.222868	0.291101	FALSE
Lean Mass Index (LMI)	FcуRII	CD45+ (% pos)	-0.4	0.225014	0.609758	FALSE
Baseline ICI Clearance	FcуRIII	CD45+ (MMI)	0.396356	0.227505	0.291101	FALSE
Lean Mass Index (LMI)	FcуRII	CD45+ (MMI)	-0.395456	0.228659	0.609758	FALSE
Baseline ICI Clearance	%CD45	Granulocytic MDSC (% pos)	0.390909	0.236519	0.638432	FALSE
Lean Mass Index (LMI)	FcуRI	Monocytic MDSC (% pos)	-0.390909	0.236519	0.443474	FALSE
Baseline ICI Clearance	FcуRIII	CD45+ (% pos)	0.390909	0.236519	0.291101	FALSE
Baseline ICI Clearance	PD-1	CD8+ (% pos)	0.390909	0.236519	0.688056	FALSE
Baseline ICI Clearance	PD-1	T Regulatory (% pos)	0.390909	0.236519	0.688056	FALSE
Baseline ICI Clearance	%CD45	T Regulatory (% pos)	0.381818	0.248381	0.638432	FALSE
Baseline ICI Clearance	%CD45	Non-Classical Monocyte (% pos)	0.381818	0.248381	0.638432	FALSE
Baseline ICI Clearance	FcуRII	Plasmacytoid DC (MMI)	0.381818	0.248381	0.538546	FALSE
Baseline ICI Clearance	FcуRI	T Regulatory (MMI)	0.373577	0.257755	0.552332	FALSE
Baseline ICI Clearance	FcуRII	CD45+ (MMI)	0.372194	0.259662	0.538546	FALSE
Baseline ICI Clearance		Cachexia	-0.372727	0.260598	0.260598	FALSE
Lean Mass Index (LMI)	FcуRI	CD4+ (% pos)	0.372727	0.260598	0.459879	FALSE
Lean Mass Index (LMI)		Baseline ICI Clearance	-0.372727	0.260598	0.260598	FALSE
Baseline ICI Clearance	FcуRII	CD45+ (% pos)	0.372727	0.260598	0.538546	FALSE
Lean Mass Index (LMI)	FcRn	Plasmacytoid DC (MMI)	0.393939	0.262887	0.290082	FALSE
Lean Mass Index (LMI)	%CD45	Th17 (% pos)	-0.363636	0.273173	0.501372	FALSE
Lean Mass Index (LMI)	FcуRII	CD3+ (MMI)	-0.363636	0.273173	0.653949	FALSE
Lean Mass Index (LMI)	FcуRII	CD4+ (% pos)	-0.354545	0.286103	0.653949	FALSE
Baseline ICI Clearance	FcуRII	Th1 (% pos)	0.354545	0.286103	0.538546	FALSE
Baseline ICI Clearance	FcуRII	Th2 (% pos)	0.354545	0.286103	0.538546	FALSE
Lean Mass Index (LMI)	PD-1	Granulocytic MDSC (MMI)	0.348932	0.292925	0.810986	FALSE
Baseline ICI Clearance	%CD45	Monocytic MDSC (% pos)	0.345455	0.299388	0.638432	FALSE
Baseline ICI Clearance	PD-1	Plasmacytoid DC (% pos)	0.34202	0.303238	0.727406	FALSE
Lean Mass Index (LMI)	FcRn	T Regulatory (% pos)	0.357576	0.3128	0.333654	FALSE
Lean Mass Index (LMI)	FcуRII	Classical Monocyte (% pos)	-0.336364	0.313026	0.667789	FALSE
Lean Mass Index (LMI)	%CD45	Classical Monocyte (% pos)	-0.336364	0.313026	0.501372	FALSE
Lean Mass Index (LMI)	%CD45	CD3+ (% pos)	-0.327273	0.327016	0.501372	FALSE
Lean Mass Index (LMI)	PD-1	T Regulatory (MMI)	-0.327273	0.327016	0.810986	FALSE
Lean Mass Index (LMI)	FcуRI	NKCs (% pos)	0.327273	0.327016	0.545027	FALSE
Baseline ICI Clearance	PD-1	Th1 (MMI)	0.327273	0.327016	0.727406	FALSE
Lean Mass Index (LMI)	PD-1	B cells (MMI)	0.326406	0.327253	0.810986	FALSE
Baseline ICI Clearance	FcRn	CD45+ (% pos)	0.345455	0.330549	0.971306	FALSE
Baseline ICI Clearance	PD-1	CD3+ (MMI)	0.318182	0.341355	0.727406	FALSE
Baseline ICI Clearance	PD-1	CD4+ (MMI)	0.318182	0.341355	0.727406	FALSE
Lean Mass Index (LMI)	PD-1	Th2 (MMI)	-0.314643	0.345994	0.810986	FALSE
Baseline ICI Clearance	%CD45	CD8+ (% pos)	0.309091	0.35604	0.638432	FALSE
Baseline ICI Clearance	%CD45	B Cells (% pos)	0.309091	0.35604	0.638432	FALSE
Lean Mass Index (LMI)	PD-1	Monocyte Derived DC (% pos)	-0.309091	0.35604	0.810986	FALSE
Baseline ICI Clearance	FcуRII	Non-Classical Monocyte (MMI)	0.309091	0.35604	0.584925	FALSE
Baseline ICI Clearance	FcуRII	Classical Monocyte (MMI)	0.309091	0.35604	0.584925	FALSE
Lean Mass Index (LMI)	%CD45	Th2 (% pos)	-0.3	0.371068	0.501372	FALSE
Lean Mass Index (LMI)	FcуRII	NKCs (MMI)	-0.3	0.371068	0.742136	FALSE
Lean Mass Index (LMI)	FcуRIII	CD8+ (MMI)	-0.3	0.371068	0.998788	FALSE
Baseline ICI Clearance	PD-1	Classical Monocyte (MMI)	0.3	0.371068	0.727406	FALSE
Baseline ICI Clearance	FcуRII	Th17 (% pos)	0.3	0.371068	0.584925	FALSE
Lean Mass Index (LMI)	FcуRIII	CD8+ (% pos)	-0.290909	0.386435	0.998788	FALSE
Lean Mass Index (LMI)	FcуRIII	NKCs (% pos)	-0.290909	0.386435	0.998788	FALSE
Lean Mass Index (LMI)	%CD45	B Cells (% pos)	-0.290909	0.386435	0.501372	FALSE
Baseline ICI Clearance	PD-1	CD3+ (% pos)	0.290909	0.386435	0.727406	FALSE
Baseline ICI Clearance	FcуRII	NKCs (% pos)	0.290909	0.386435	0.584925	FALSE
Lean Mass Index (LMI)	PD-1	Monocytic MDSC (% pos)	0.281818	0.402136	0.810986	FALSE
Lean Mass Index (LMI)	%CD45	CD4+ (% pos)	-0.281818	0.402136	0.501372	FALSE
Baseline ICI Clearance	FcуRII	Monocyte Derived DC (MMI)	0.281818	0.402136	0.584925	FALSE
Lean Mass Index (LMI)	PD-1	Plasmacytoid DC (% pos)	-0.272625	0.417323	0.810986	FALSE
Lean Mass Index (LMI)	FcуRII	Non-Classical Monocyte (MMI)	-0.272727	0.418167	0.787138	FALSE
Lean Mass Index (LMI)	%CD45	T Regulatory (% pos)	-0.263636	0.434523	0.501372	FALSE
Baseline ICI Clearance	FcRn	Monocytic MDSC (MMI)	-0.272727	0.448272	0.971306	FALSE
Baseline ICI Clearance	%CD45	Monocyte Derived DC (% pos)	0.254545	0.451197	0.638432	FALSE
Baseline ICI Clearance	%CD45	NKCs (% pos)	0.254545	0.451197	0.638432	FALSE
Lean Mass Index (LMI)	PD-1	Th17 (% pos)	-0.254545	0.451197	0.810986	FALSE
Lean Mass Index (LMI)	FcуRII	Monocyte Derived DC (% pos)	-0.254545	0.451197	0.802128	FALSE
Baseline ICI Clearance	PD-1	CD4+ (% pos)	0.254545	0.451197	0.75991	FALSE
Baseline ICI Clearance	PD-1	Classical Monocyte (% pos)	0.254545	0.451197	0.75991	FALSE
Baseline ICI Clearance	FcRn	CD45+ (MMI)	0.267478	0.454986	0.971306	FALSE
Baseline ICI Clearance	%CD45	Th1 (% pos)	0.245455	0.468184	0.638432	FALSE
Lean Mass Index (LMI)	%CD45	Plasmacytoid DC (% pos)	-0.245455	0.468184	0.501625	FALSE
Lean Mass Index (LMI)	PD-1	Non-Classical Monocyte (MMI)	-0.245455	0.468184	0.810986	FALSE
Lean Mass Index (LMI)	FcуRI	CD3+ (MMI)	0.242172	0.473089	0.673463	FALSE
Lean Mass Index (LMI)	FcуRI	B Cells (% pos)	-0.238542	0.479951	0.673463	FALSE
Lean Mass Index (LMI)	FcуRI	B cells (MMI)	0.238366	0.480286	0.673463	FALSE
Baseline ICI Clearance	PD-1	CD8+ (MMI)	0.236903	0.483065	0.772905	FALSE
Baseline ICI Clearance	FcуRIII	NKCs (% pos)	0.236364	0.485476	0.575379	FALSE
Lean Mass Index (LMI)	FcуRIII	Monocytic MDSC (% pos)	0.236364	0.485476	0.998788	FALSE
Baseline ICI Clearance	FcуRII	Monocytic MDSC (MMI)	-0.236364	0.485476	0.666815	FALSE
Lean Mass Index (LMI)	FcуRI	Plasmacytoid DC (% pos)	-0.231249	0.493873	0.673463	FALSE
Baseline ICI Clearance	FcRn	NKCs (MMI)	-0.243162	0.498434	0.971306	FALSE
Baseline ICI Clearance	FcуRI	B cells (MMI)	-0.228831	0.498526	0.744023	FALSE
Lean Mass Index (LMI)	FcуRIII	Th1 (% pos)	-0.227969	0.500191	0.998788	FALSE
Baseline ICI Clearance	FcуRI	CD4+ (% pos)	0.227273	0.503067	0.744023	FALSE
Baseline ICI Clearance	FcуRI	Monocyte Derived DC (% pos)	0.227273	0.503067	0.744023	FALSE
Baseline ICI Clearance	FcуRI	Plasmacytoid DC (MMI)	0.227273	0.503067	0.744023	FALSE
Lean Mass Index (LMI)	PD-1	Th1 (MMI)	-0.227273	0.503067	0.810986	FALSE
Lean Mass Index (LMI)	FcуRII	Monocytic MDSC (% pos)	0.227273	0.503067	0.847271	FALSE
Baseline ICI Clearance	FcуRII	Non-Classical Monocyte (% pos)	0.227273	0.503067	0.666815	FALSE
Baseline ICI Clearance	FcуRI	Th17 (MMI)	0.221114	0.513507	0.744023	FALSE
Baseline ICI Clearance	FcRn	Monocytic MDSC (% pos)	-0.236364	0.513898	0.971306	FALSE
Baseline ICI Clearance	FcуRI	T Regulatory (% pos)	0.2181	0.519409	0.744023	FALSE
Lean Mass Index (LMI)	PD-1	CD4+ (MMI)	-0.218182	0.520949	0.810986	FALSE
Baseline ICI Clearance	FcуRII	CD4+ (% pos)	0.218182	0.520949	0.666815	FALSE
Lean Mass Index (LMI)	FcуRIII	B Cells (% pos)	0.211018	0.53339	0.998788	FALSE
Baseline ICI Clearance	FcRn	Monocyte Derived DC (% pos)	-0.224242	0.536688	0.971306	FALSE
Baseline ICI Clearance	FcуRI	Granulocytic MDSC (% pos)	-0.209091	0.539114	0.744023	FALSE
Lean Mass Index (LMI)	PD-1	Th2 (% pos)	-0.209091	0.539114	0.810986	FALSE
Lean Mass Index (LMI)	FcуRI	CD4+ (MMI)	0.208124	0.539148	0.703236	FALSE
Baseline ICI Clearance	FcRn	CD3+ (MMI)	-0.218846	0.543551	0.971306	FALSE
Baseline ICI Clearance	FcRn	CD8+ (MMI)	-0.218846	0.543551	0.971306	FALSE
Lean Mass Index (LMI)	PD-1	CD8+ (MMI)	0.200456	0.554525	0.810986	FALSE
Lean Mass Index (LMI)	PD-1	NKCs (MMI)	0.2	0.555445	0.810986	FALSE
Baseline ICI Clearance	FcуRI	Monocytic MDSC (% pos)	0.2	0.557553	0.744023	FALSE
Baseline ICI Clearance	FcуRIII	Non-Classical Monocyte (MMI)	-0.2	0.557553	0.637204	FALSE
Lean Mass Index (LMI)	PD-1	Monocytic MDSC (MMI)	-0.2	0.557553	0.810986	FALSE
Lean Mass Index (LMI)	FcуRII	Plasmacytoid DC (MMI)	-0.2	0.557553	0.892085	FALSE
Baseline ICI Clearance	PD-1	Non-Classical Monocyte (MMI)	0.2	0.557553	0.849605	FALSE
Baseline ICI Clearance	FcRn	T Regulatory (% pos)	0.212121	0.559908	0.971306	FALSE
Baseline ICI Clearance	FcRn	Th17 (MMI)	-0.212121	0.559908	0.971306	FALSE
Baseline ICI Clearance	FcуRII	B Cells (% pos)	0.190909	0.576258	0.705444	FALSE
Baseline ICI Clearance	FcуRI	B Cells (% pos)	0.183494	0.589151	0.744023	FALSE
Lean Mass Index (LMI)	FcRn	CD45+ (MMI)	-0.19453	0.590207	0.609246	FALSE
Baseline ICI Clearance	FcуRI	CD3+ (% pos)	0.181818	0.595219	0.744023	FALSE
Baseline ICI Clearance	FcуRIII	Granulocytic MDSC (MMI)	0.181818	0.595219	0.656793	FALSE
Lean Mass Index (LMI)	FcуRIII	NKCs (MMI)	-0.181818	0.595219	0.998788	FALSE
Baseline ICI Clearance	FcуRII	B cells (MMI)	0.181818	0.595219	0.705444	FALSE
Lean Mass Index (LMI)	FcуRI	CD8+ (MMI)	0.178997	0.598465	0.748082	FALSE
Baseline ICI Clearance	PD-1	Plasmacytoid DC (MMI)	0.178445	0.599612	0.872162	FALSE
Lean Mass Index (LMI)	FcуRIII	Non-Classical Monocyte (% pos)	0.175292	0.60618	0.998788	FALSE
Lean Mass Index (LMI)	FcуRIII	CD3+ (MMI)	-0.172727	0.614426	0.998788	FALSE
Lean Mass Index (LMI)	FcуRIII	Plasmacytoid DC (MMI)	0.172727	0.614426	0.998788	FALSE
Baseline ICI Clearance	FcRn	B Cells (% pos)	-0.175758	0.631967	0.971306	FALSE
Baseline ICI Clearance	FcRn	CD4+ (MMI)	-0.175758	0.631967	0.971306	FALSE
Baseline ICI Clearance	FcRn	Plasmacytoid DC (MMI)	-0.175758	0.631967	0.971306	FALSE
Lean Mass Index (LMI)	PD-1	Th1 (% pos)	-0.163636	0.63387	0.881906	FALSE
Lean Mass Index (LMI)	FcуRIII	CD3+ (% pos)	-0.163636	0.63387	0.998788	FALSE
Baseline ICI Clearance	FcуRII	T Regulatory (% pos)	0.163636	0.63387	0.724422	FALSE
Baseline ICI Clearance	FcRn	T Regulatory (MMI)	-0.170214	0.638259	0.971306	FALSE
Lean Mass Index (LMI)	FcуRII	Th1 (% pos)	-0.154545	0.653539	0.932044	FALSE
Lean Mass Index (LMI)	%CD45	Th1 (% pos)	-0.154545	0.653539	0.653539	FALSE
Baseline ICI Clearance	PD-1	Granulocytic MDSC (% pos)	-0.154545	0.653539	0.888828	FALSE
Baseline ICI Clearance	FcRn	CD3+ (% pos)	-0.163636	0.656721	0.971306	FALSE
Baseline ICI Clearance	FcRn	CD8+ (% pos)	-0.163636	0.656721	0.971306	FALSE
Baseline ICI Clearance	FcRn	NKCs (% pos)	-0.163636	0.656721	0.971306	FALSE
Baseline ICI Clearance	FcRn	B cells (MMI)	-0.153386	0.672252	0.971306	FALSE
Baseline ICI Clearance	FcуRI	Monocytic MDSC (MMI)	0.145455	0.673423	0.808108	FALSE
Lean Mass Index (LMI)	PD-1	Non-Classical Monocyte (% pos)	0.145455	0.673423	0.897898	FALSE
Lean Mass Index (LMI)	FcуRIII	CD4+ (% pos)	-0.145455	0.673423	0.998788	FALSE
Lean Mass Index (LMI)	FcуRII	T Regulatory (MMI)	0.136364	0.693511	0.932044	FALSE
Lean Mass Index (LMI)	FcуRII	Th1 (MMI)	0.136364	0.693511	0.932044	FALSE
Baseline ICI Clearance	FcуRII	Granulocytic MDSC (% pos)	0.136364	0.693511	0.765254	FALSE
Baseline ICI Clearance	FcRn	Th1 (MMI)	-0.139394	0.707204	0.971306	FALSE
Baseline ICI Clearance	FcRn	Th2 (MMI)	-0.139394	0.707204	0.971306	FALSE
Baseline ICI Clearance	FcRn	Non-Classical Monocyte (MMI)	-0.139394	0.707204	0.971306	FALSE
Baseline ICI Clearance	FcRn	Monocyte Derived DC (MMI)	-0.139394	0.707204	0.971306	FALSE
Baseline ICI Clearance	%CD45	CD3+ (% pos)	0.127273	0.713791	0.876054	FALSE
Baseline ICI Clearance	PD-1	NKCs (% pos)	-0.127273	0.713791	0.888828	FALSE
Lean Mass Index (LMI)	PD-1	CD4+ (% pos)	-0.127273	0.713791	0.913653	FALSE
Lean Mass Index (LMI)	FcуRII	Th17 (MMI)	0.127273	0.713791	0.932044	FALSE
Baseline ICI Clearance	FcуRIII	Non-Classical Monocyte (% pos)	-0.121356	0.722259	0.77041	FALSE
Lean Mass Index (LMI)	FcуRIII	Th2 (% pos)	0.119271	0.726872	0.998788	FALSE
Baseline ICI Clearance	FcRn	Non-Classical Monocyte (% pos)	0.127273	0.732887	0.971306	FALSE
Baseline ICI Clearance	PD-1	T Regulatory (MMI)	0.118182	0.734252	0.888828	FALSE
Baseline ICI Clearance	FcуRII	Granulocytic MDSC (MMI)	0.109091	0.75488	0.805206	FALSE
Baseline ICI Clearance	FcRn	Classical Monocyte (MMI)	-0.115152	0.758833	0.971306	FALSE
Baseline ICI Clearance	PD-1	NKCs (MMI)	-0.1	0.769875	0.888828	FALSE
Lean Mass Index (LMI)	FcуRI	T Regulatory (% pos)	-0.0991363	0.771817	0.92618	FALSE
Baseline ICI Clearance	FcуRI	CD4+ (MMI)	0.0982807	0.773742	0.876054	FALSE
Baseline ICI Clearance	%CD45	Th2 (% pos)	0.1	0.775665	0.876054	FALSE
Baseline ICI Clearance	PD-1	B Cells (% pos)	0.1	0.775665	0.888828	FALSE
Lean Mass Index (LMI)	FcуRII	CD4+ (MMI)	0.1	0.775665	0.932044	FALSE
Lean Mass Index (LMI)	FcуRIII	Monocyte Derived DC (MMI)	-0.1	0.775665	0.998788	FALSE
Lean Mass Index (LMI)	FcRn	CD45+ (% pos)	-0.10303	0.785018	0.785018	FALSE
Baseline ICI Clearance	PD-1	Monocytic MDSC (% pos)	0.0909091	0.796592	0.888828	FALSE
Lean Mass Index (LMI)	PD-1	Plasmacytoid DC (MMI)	-0.0842659	0.805428	0.932044	FALSE
Lean Mass Index (LMI)	FcуRIII	T Regulatory (% pos)	-0.0842659	0.805428	0.998788	FALSE
Baseline ICI Clearance	PD-1	B cells (MMI)	0.0842339	0.805501	0.888828	FALSE
Lean Mass Index (LMI)	FcуRI	Th17 (MMI)	0.0842339	0.805501	0.929424	FALSE
Baseline ICI Clearance	FcRn	Granulocytic MDSC (MMI)	-0.0909091	0.811417	0.99319	FALSE
Baseline ICI Clearance	%CD45	CD4+ (% pos)	0.0818182	0.81765	0.876054	FALSE
Baseline ICI Clearance	FcуRI	CD8+ (% pos)	0.0818182	0.81765	0.876054	FALSE
Baseline ICI Clearance	FcуRI	Granulocytic MDSC (MMI)	-0.0818182	0.81765	0.876054	FALSE
Lean Mass Index (LMI)	FcуRII	Granulocytic MDSC (MMI)	0.0818182	0.81765	0.932044	FALSE
Baseline ICI Clearance	FcRn	Classical Monocyte (% pos)	-0.0787879	0.838004	0.99319	FALSE
Lean Mass Index (LMI)	PD-1	T Regulatory (% pos)	-0.0727273	0.838825	0.932044	FALSE
Lean Mass Index (LMI)	FcуRII	B cells (MMI)	0.0727273	0.838825	0.932044	FALSE
Lean Mass Index (LMI)	FcуRIII	Th2 (MMI)	-0.0727273	0.838825	0.998788	FALSE
Lean Mass Index (LMI)	FcуRIII	Th17 (MMI)	-0.0727273	0.838825	0.998788	FALSE
Baseline ICI Clearance	FcуRII	Monocytic MDSC (% pos)	-0.0727273	0.838825	0.865884	FALSE
Lean Mass Index (LMI)	PD-1	CD3+ (% pos)	0.0636364	0.860104	0.932044	FALSE
Lean Mass Index (LMI)	FcуRI	Plasmacytoid DC (MMI)	-0.0636364	0.860104	0.946784	FALSE
Lean Mass Index (LMI)	FcуRII	Classical Monocyte (MMI)	-0.0636364	0.860104	0.932044	FALSE
Lean Mass Index (LMI)	FcуRIII	Classical Monocyte (MMI)	-0.0636364	0.860104	0.998788	FALSE
Baseline ICI Clearance	PD-1	Granulocytic MDSC (MMI)	-0.0558291	0.87049	0.928522	FALSE
Lean Mass Index (LMI)	PD-1	CD8+ (% pos)	0.0545455	0.881472	0.932044	FALSE
Lean Mass Index (LMI)	PD-1	CD3+ (MMI)	0.0545455	0.881472	0.932044	FALSE
Lean Mass Index (LMI)	FcуRII	Granulocytic MDSC (% pos)	0.0545455	0.881472	0.932044	FALSE
Lean Mass Index (LMI)	FcуRII	Monocyte Derived DC (MMI)	-0.0545455	0.881472	0.932044	FALSE
Lean Mass Index (LMI)	FcуRIII	B cells (MMI)	-0.0545455	0.881472	0.998788	FALSE
Lean Mass Index (LMI)	FcуRIII	Monocytic MDSC (MMI)	0.0545455	0.881472	0.998788	FALSE
Lean Mass Index (LMI)	FcуRI	T Regulatory (MMI)	0.050114	0.883665	0.946784	FALSE
Lean Mass Index (LMI)	FcуRIII	Th17 (% pos)	0.0458735	0.893459	0.998788	FALSE
Baseline ICI Clearance	PD-1	Monocytic MDSC (MMI)	0.0454545	0.902918	0.932044	FALSE
Lean Mass Index (LMI)	PD-1	Classical Monocyte (% pos)	0.0454545	0.902918	0.932044	FALSE
Lean Mass Index (LMI)	FcуRII	T Regulatory (% pos)	0.0454545	0.902918	0.932044	FALSE
Baseline ICI Clearance	FcуRI	Th1 (% pos)	0.0372194	0.913485	0.944985	FALSE
Lean Mass Index (LMI)	FcуRI	Th17 (% pos)	-0.0325669	0.924271	0.956142	FALSE
Baseline ICI Clearance	FcуRIII	Plasmacytoid DC (MMI)	0.0363636	0.924426	0.924426	FALSE
Baseline ICI Clearance	FcуRIII	NKCs (MMI)	-0.0363636	0.924426	0.924426	FALSE
Lean Mass Index (LMI)	FcуRIII	Classical Monocyte (% pos)	0.0363636	0.924426	0.998788	FALSE
Lean Mass Index (LMI)	FcуRIII	Non-Classical Monocyte (MMI)	0.0363636	0.924426	0.998788	FALSE
Baseline ICI Clearance	PD-1	Non-Classical Monocyte (% pos)	0.0272727	0.945984	0.945984	FALSE
Baseline ICI Clearance	FcуRII	Plasmacytoid DC (% pos)	0.0227791	0.946998	0.946998	FALSE
Lean Mass Index (LMI)	FcуRIII	Monocyte Derived DC (% pos)	-0.0181818	0.967576	0.998788	FALSE
Lean Mass Index (LMI)	FcуRIII	T Regulatory (MMI)	-0.0181818	0.967576	0.998788	FALSE
Lean Mass Index (LMI)	FcуRIII	Th1 (MMI)	0.0181818	0.967576	0.998788	FALSE
Lean Mass Index (LMI)	PD-1	CD45+ (MMI)	-0.013484	0.968613	0.968613	FALSE
Baseline ICI Clearance	%CD45	Plasmacytoid DC (% pos)	-0.00909091	0.98919	0.98919	FALSE
Lean Mass Index (LMI)	FcуRI	Monocytic MDSC (MMI)	0.00909091	0.98919	0.98919	FALSE
Lean Mass Index (LMI)	FcуRII	Th2 (MMI)	0.00909091	0.98919	0.98919	FALSE
Baseline ICI Clearance	FcуRI	NKCs (% pos)	0	1	1	FALSE
Baseline ICI Clearance	FcRn	CD4+ (% pos)	-0.00606061	1	1	FALSE
Baseline ICI Clearance	FcRn	Th1 (% pos)	-0.00606061	1	1	FALSE
Baseline ICI Clearance	FcRn	Th2 (% pos)	-0.00606061	1	1	FALSE
Baseline ICI Clearance	FcRn	Th17 (% pos)	0.00606061	1	1	FALSE
Baseline ICI Clearance	FcRn	Granulocytic MDSC (% pos)	-0.00606061	1	1	FALSE
Lean Mass Index (LMI)	FcуRIII	CD4+ (MMI)	0	1	1	FALSE
Baseline ICI Clearance	%CD45	CD45+ (% pos)
Baseline ICI Clearance	FcуRI	Th2 (MMI)
Baseline ICI Clearance	FcуRI	NKCs (MMI)
